# Supplementary material for: Phosphorylation but Not Oligomerization Drives the Accumulation of Tau with Nucleoporin Nup98
Source: Int J Mol Sci. 2022 Mar 23;23(7):3495. doi: 10.3390/ijms23073495 (PMC8998617; doi:10.3390/ijms23073495)
Supplement: Supplementary file 1 [file ijms-23-03495-s001.zip]

Archive with 1 entries (1 files):
- ijms-1623190-supplementary.pdf
